# Supplementary material for: Punicalin Modulates Angiogenesis and Tumor Microenvironment-Related Processes in Triple-Negative Breast Cancer and Endothelial Cells
Source: Int J Mol Sci. 2026 Feb 4;27(3):1533. doi: 10.3390/ijms27031533 (PMC12898519; doi:10.3390/ijms27031533)
Supplement: Supplementary file 1 [file ijms-27-01533-s001.zip]

Archive with 1 entries (1 files):
- ijms-4100393-supplementary.pdf
